# Supplementary material for: Targeting an MDM2/MYC Axis to Overcome Drug Resistance in Multiple Myeloma
Source: Cancers (Basel). 2022 Mar 21;14(6):1592. doi: 10.3390/cancers14061592 (PMC8945937; doi:10.3390/cancers14061592)
Supplement: Supplementary file 1 [file cancers-14-01592-s001.zip]

Archive with 1 entries (1 files):
- cancers-1610285-supplementary.pdf
